# Supplementary material for: Impact of vaccination on infection or death from COVID-19 in individuals with laboratory-confirmed cases: Case-control study
Source: PLoS One. 2023 Aug 3;18(8):e0265698. doi: 10.1371/journal.pone.0265698 (PMC10399771; doi:10.1371/journal.pone.0265698)
Supplement: S1 File — (XLSX) [file pone.0265698.s001.xlsx]

## Sheet: Table Annex 1
DOSE OF VACCINE APPLIED BY TYPE OF COVID-19 VACCINE
Vaccine	1 dose	%	2 dose	%
BNT162b2 mRNA	974	46.9171	1102	53.0829
ChAdOx1	657	74.5743	224	25.4257
CoronaVac3CL	264	57.3913	196	42.6087
Ad5-nCoV	174	100	0	0
Gam-COVID-Vac	106	67.0886	52	32.9114
BBIBP-CorV	12	66.6667	6	33.3333
Ad26	14	100	0	0
Total	2201	58.2121	1580	41.7879

## Sheet: Table Annex 2
FACTORS TO GET SICK FROM COVID-19
Item	All		BNT162b2 mRNA		ChAdOx1		CoronaVac3CL		Ad5-nCoV		Gam-COVID-Vac
	OR	CI95%	OR	CI95%	OR	CI95%	OR	CI95%	OR	CI95%	OR	CI95%
Vaccine	0.4205	0.37-0.47	0.27	0.22-0.32	0.73	0.55-0.97	0.84	0.63-1.14	1.22	0.90-1.66	0.75	0.42-1.35
Age 45-64 years	1.2441	1.21-1.27	1.24	1.21-1.27	1.24	1.21-1.28	1.24	1.21-1.28	1.24	1.21-1.28	1.24	1.21-1.28
Health personnel	0.4015	0.38-0.42	0.4	0.38-0.43	0.41	0.39-0.43	0.41	0.39-0.43	0.41	0.39-0.43	0.41	0.39-0.43
Chronic disease	0.9991	0.97-1.02	0.99	0.97-1.02	0.99	0.97-1.02	0.99	0.96-1.02	0.99	0.97-1.02	0.99	0.97-1.02
Severe comorbidity*	0.4382	0.41-0.45	0.43	0.41-0.46	0.43	0.41-0.45	0.43	0.41-0.45	0.43	0.41-0.45	0.43	0.41-0.45
Immunosuppression	1.2751	1.14-1.42	1.26	1.13-1.41	1.26	1.12-1.41	1.26	1.13-1.41	1.26	1.12-1.41	1.26	1.13-1.41
VE (%)	58	53;73	70	68;78	30	3;45	20	-14;37	-20	-66;10	25	-35;58
*Cardiovascular disease, hepaticdisease, kideney disease, hemolytic anemia, HIV infection, neurological disease and cancer.

## Sheet: Table Annex 3
RISK OF DEATH FROM COVID-19
General characteristics
Variables	Deaths	Survivors	OR	CI95%
Man	7340	4930	1.21	1.15-1.28
Women	4987	5967	1	-
Age group
18-24 years	13	56	1	-
25-44 years	610	1307	2.01	1.09-3.70
45-64 years	5253	6176	3.66	2.00-6.70
65 and more	6451	3358	8.27	4.51-15.15
Smoking	921	788	1.03	0.93-1.14
Health personnel	91	216	0.36	0.28-0.47
Endotracheal intubation	124	1476	11.74	9.7-14.1
Admission to Intensive Care Unit	56	23	2.15	1.3-3.5
Chonic disease
Comorbidity	Deaths	Survivors	OR	CI95%
Arterial hypertension	5664	4060	1.43	1.35-1.50
Diabetes mellitus II	4309	3311	1.23	1.16-1.30
Obesity	2186	1842	1.05	0.98-1.13
Pulmonary tuberculosis	10	6	1.47	0.53-4.05
COPD	545	317	1.54	1.34-1.77
Asthma	198	191	0.91	0.74-1.11
Cardiovascular disease	597	422	1.26	1.11-1.43
Cancer	106	74	1.26	0.94-1.70
Kidney disease	823	468	1.59	1.41-1.79
Hepatic disease	63	38	1.46	0.98-2.19
Hemolytic anemia	20	6	2.9	1.18-7.34
Neurological disease	59	29	1.8	1.15-2.81
By vaccine
Vaccine	Deaths	Survivors	OR	CI95%
All vaccines	406	466	0.76	0.66-0.87
BNT162b2 mRNA	131	131	0.87	0.68-1.11
ChAdOx1	120	157	0.66	0.52-0.84
CoronaVac3CL	56	60	0.81	0.56-1.17
Ad5-nCoV	18	40	0.39	0.22-0.68
Gam-COVID-Vac	26	22	1.03	0.58-1.82
BBIBP-CorV	1	3	0.29	0.03-2.80
Ad26	2	7	0.25	0.05-1.20
Unkwon	52	46	0.98	0.66-1.47

## Sheet: Table Annex 4
RISK OF DEATH FROM COVID-19*
VARIABLE	All		BNT162b2 mRNA		ChAdOx1		CoronaVac3CL		Ad5-nCoV		Gam-COVID-Vac
	OR	CI95%	OR	CI95%	OR	CI95%	OR	CI95%	OR	CI95%	OR	CI95%
Vaccine	0.65	0.56-0.76	0.71	0.54-0.92	0.62	0.47-0.80	0.61	0.41-0.92	0.42	0.23-0.77	0.8	0.43-1.48
>65 years	2.52	2.39-2.67	2.52	2.38-2.67	2.52	2.38-2.66	2.52	2.38-2.66	2.52	2.38-2.67	2.52	2.38-2.67
Health personnel	0.49	0.38-0.64	0.47	0.36-0.62	0.48	0.36-0.62	0.47	0.36-0.61	0.46	0.35-0.60	0.46	0.35-0.60
Endotracheal intubation	13.2	10.9-16.0	12.8	10.6-15.6	12.9	10.6-15.7	12.9	10.6-15.7	12.8	10.5-15.6	12.9	10.6-15.6
Admission to Intensive Care Unit	0.52	0.29-0.95	0.54	0.30-0.99	0.53	0.29-0.97	0.53	0.29-0.97	0.53	0.29-0.96	0.53	0.29-0.97
Kidney disease	1.57	1.39-1.77	1.57	1.38-1.77	1.56	1.38-1.77	1.59	1.40-1.80	1.58	1.39-1.78	1.58	1.40-1.79
VE (%)	35	24;44	29	8;46	38	20;53	39	8;59	58	23;77	20	.-48;57
*Unconditional logistic regression.
RISK OF DEATH FROM COVID-19*
VARIABLE	TODAS		BNT162b2 mRNA		ChAdOx1		CoronaVac3CL		Ad5-nCoV
	HR	CI95%	HR	CI95%	HR	CI95%	HR	CI95%	HR	CI95%
Vaccine	0.88	0.80-0.98	0.94	0.79-1.12	0.79	0.66-0.95	0.84	0.65-1.10	0.7	0.44-1.11
>65 years	1.61	1.56-1.67	1.61	1.56-1.67	1.61	1.55-1.67	1.61	1.55-1.67	1.61	1.55-1.67
Health personnel	0.59	0.48-0.73	0.57	0.46-0.70	0.58	0.46-0.71	0.56	0.45-0.70	0.56	0.45-0.70
Endotracheal intubation	1.44	1.36-1.52	1.43	1.35-1.51	1.43	1.35-1.51	1.42	1.34-1.50	1.42	1.34-1.50
Admission to Intensive Care Unit	0.61	0.47-0.80	0.62	0.48-0.81	0.61	0.47-0.80	0.62	0.47-0.81	0.61	0.46-0.80
Kidney disease	1.52	1.41-1.63	1.52	1.41-1.63	1.5	1.40-1.62	1.52	1.41-1.63	1.52	1.41-1.63
*Cox Proportional Hazards.
